# Supplementary material for: Addressing the Clinical Feasibility of Adopting Circulating miRNA for Breast Cancer Detection, Monitoring and Management with Artificial Intelligence and Machine Learning Platforms
Source: Int J Mol Sci. 2022 Dec 6;23(23):15382. doi: 10.3390/ijms232315382 (PMC9736108; doi:10.3390/ijms232315382)
Supplement: Supplementary file 1 [file ijms-23-15382-s001.zip]

Archive with 1 entries (1 files):
- ijms-2029353-supplementary.pdf
